# Supplementary material for: Prioritizing quality of geriatric rehabilitation from the older adults’ perspective: A nominal group technique study
Source: Clin Rehabil. 2025 Dec 4;40(4):559–70. doi: 10.1177/02692155251404003 (PMC13013656; doi:10.1177/02692155251404003)
Supplement: sj-xlsx-1-cre-10.1177_02692155251404003 - Supplemental material for Prioritizing quality of geriatric rehabilitation from the older adults’ perspective: A nominal group technique study [file sj-xlsx-1-cre-10.1177_02692155251404003.xlsx]

## Sheet: Blad3
Supplementary material		Priorities scores participants							Sum NGT B	Ranked	Relative importance NGT B	Ranked	Frequence voting NGT B	Ranked	Priorities scores participants					Sum NGT C	Ranked	Relative importance NGT C	Ranked	Frequence voting NGT C	Ranked	Priorities scores participants						Sum NGT D	Ranked	Relative importance NGT D	Ranked	Frequence voting NGT D	Ranked		Sum TOTAAL	Ranked	Relative importance TOTAAL	Ranked	Frequence voting TOTAAL	Ranked
		NGT B													NGT C											NGT D
		1	2	3	4	5	6	7							1	2	3	4	5							1	2	3	4	5	6
Ideas	Titel	Titel	Titel	Titel	Titel	Titel	Titel	Titel	Titel	Titel	Titel	Titel	Titel	Titel	Titel	Titel	Titel	Titel	Titel	Titel	Titel	Titel	Titel	Titel	Titel	Titel	Titel	Titel	Titel	Titel	Titel	Titel	Titel	Titel	Titel	Titel	Titel	Titel	Titel	Titel	Titel	Titel	Titel	Titel
Good preparation for rehabilitation, with clear expectations a,b,c			5	3					8	6	7.61905	6	2	8	2	5	5		3	15	1	20	1	4	1		1	4		4	5	14	3	15.5556	3	4	3		37	1	43.1746	1	10	2
Well-organized therapy and care a			3	2	3			2	10	4	9.52381	4	4	3				1	1	2	10	2.66667	10	2	7	4	3	5	3	5	3	23	1	25.5556	1	6	1		35	2	37.746	2	12	1
Forming relationships with healthcare staff with recognition of individual needs a,c					5	5	4		14	2	13.3333	2	3	4				2		2	11	2.66667	11	1	11	5	5	1	5	3		19	2	21.1111	2	5	2		35	3	37.1111	3	9	4
Clear, respectful, and effective interpersonal communication a,b		5	1	4		2	5		17	1	16.1905	1	5	1		2		4	5	11	3	14.6667	3	3	3		4					4	8	4.44444	8	1	9		32	4	35.3016	4	9	5
Autonomy in decision-making regarding involvement in treatment discussions a,b,c			2	5		1		3	11	3	10.4762	3	4	2		1	3	5	4	13	2	17.3333	2	4	2		2				2	4	7	4.44444	7	2	7		28	5	32.254	5	10	3
Being able to tell the story a,b						4	3		7	9	6.66667	9	2	9	4					4	8	5.33333	8	1	9	3			2			5	6	5.55556	6	2	6		16	6	17.5556	6	5	7
I need information about the rehabilitation a,b,c			4		1	3			8	7	7.61905	7	3	5			4		2	6	5	8	5	2	5	1						1	12	1.11111	12	1	12		15	7	16.7302	7	6	6
I receive help with what I cannot do yet and with learning to cope with it a,b							1		1	14	0.952381	14	1	14	5					5	6	6.66667	6	1	8			3			4	7	4	7.77778	4	2	4		13	8	15.3968	8	4	10
A comfortable environment that helps a,b		4							4	12	3.80952	12	1	12		4		3		7	4	9.33333	4	2	4					1		1	11	1.11111	11	1	11		12	9	14.254	9	4	11
Hygiene is important a		3						1	4	11	3.80952	11	2	11	1					1	13	1.33333	13	1	13	2			4			6	5	6.66667	5	2	5		11	10	11.8095	10	5	8
Staff expertise is affected by their workload a					2		2		4	10	3.80952	10	2	10	3					3	9	4	9	1	10					2	1	3	9	3.33333	9	2	8		10	11	11.1429	11	5	9
Daily activities, providing information about them, a clear schedule, and organisation a		2							2	13	1.90476	13	1	13		3	2			5	7	6.66667	7	2	6			2				2	10	2.22222	10	1	10		9	12	10.7937	12	4	12
Good and sufficient nutrition (variety, quality) a					4			4	8	5	7.61905	5	2	7						0	14	0	14	0	14				1			1	13	1.11111	13	1	13		9	13	8.73016	13	3	14
The opportunity to meet others and have visitors a,c		1		1				5	7	8	6.66667	8	3	6			1			1	12	1.33333	12	1	12							0	14	0	14	0	14		8	14	8	14	4	13
